# Supplementary material for: Tobacco rattle virus-induced PHYTOENE DESATURASE (PDS) and Mg-chelatase H subunit (ChlH) gene silencing in Solanum pseudocapsicum L
Source: PeerJ. 2018 Mar 20;6:e4424. doi: 10.7717/peerj.4424 (PMC5865466; doi:10.7717/peerj.4424)
Supplement: Data S1 — Cq value of box plot for evaluating expression levels of the three candidate reference genes in all the samples. [file peerj-06-4424-s002.xls]

## Sheet: Sheet1
ACTIN(Cq)	GAPDH(Cq)	UBQ(Cq)
30.59	25.1	22.31
31.32	25.02	21.48
30.96	25.06	21.9
31.4	24.98	21.51
30.99	24.73	21.32
31.19	24.86	21.12
30.26	25.07	21.24
31.77	24.83	21.22
31.02	24.95	21.2
29.62	24.03	21.29
29.5	24	21.34
29.55	24.02	21.33
29.32	23.67	21.71
29.77	23.7	21.13
29.53	23.69	20.58
29.99	23.26	21.25
30.18	23.64	20.9
30.09	23.45	20.56
33.32	26.80	22.21
33.71	26.41	21.92
33.52	26.4	22.08
33.48	26.21	21.66
33.62	26.39	21.64
33.4	26.3	21.6
33.04	26.63	21.1
33.66	26.34	21.23
33.35	26.49	21.32
31.29	25.44	22.48
31.11	25.13	22.12
31.16	25.29	22.31
31.07	25.2	21.79
31.31	25.18	21.53
31.19	25.19	21.26
31.39	25.06	21.14
32.02	25.12	20.9
31.705	25.09	20.65
29.58	25.18	21.39
29.59	25.16	21.26
29.57	25.18	21.33
29.43	25.11	21.06
29.42	24.95	20.88
29.41	25.03	20.69
29.42	25	20.63
29.85	24.96	20.39
29.64	24.98	20.15
