# Supplementary material for: Tobacco rattle virus-induced PHYTOENE DESATURASE (PDS) and Mg-chelatase H subunit (ChlH) gene silencing in Solanum pseudocapsicum L
Source: PeerJ. 2018 Mar 20;6:e4424. doi: 10.7717/peerj.4424 (PMC5865466; doi:10.7717/peerj.4424)
Supplement: Data S2 — Cq value to assess the expression stability of the candidate genes using three softwares (geNorm, NormFinder and BestKeeper). [file peerj-06-4424-s003.xlsx]

## Sheet: ACTIN
ACTIN	root(Cq)	stem(Cq)	cotyledon(Cq)	the first true leaves(Cq)	the second true leaves(Cq)
1	30.59	29.62	33.32	31.29	29.58
1	31.32	29.5	33.71	31.11	29.59
1	30.96	29.55	33.52	31.16	29.57
2	31.4	29.32	33.48	31.07	29.43
2	30.99	29.77	33.62	31.31	29.42
2	31.19	29.53	33.4	31.19	29.41
3	30.26	29.99	33.04	31.39	29.42
3	31.77	30.18	33.66	32.02	29.85
3	31.02	30.09	33.35	31.705	29.64

## Sheet: GAPDH
GADPH	root(Cq)	stem(Cq)	cotyledon(Cq)	the first true leaves(Cq)	the second true leaves(Cq)
1	25.1	24.03	26.80	25.44	25.18
1	25.02	24	26.41	25.13	25.16
1	25.06	24.02	26.4	25.29	25.18
2	24.98	23.67	26.21	25.2	25.11
2	24.73	23.7	26.39	25.18	24.95
2	24.86	23.69	26.3	25.19	25.03
3	25.07	23.26	26.63	25.06	25
3	24.83	23.64	26.34	25.12	24.96
3	24.95	23.45	26.49	25.09	24.98

## Sheet: UBI
UBI	root(Cq)	stem(Cq)	cotyledon(Cq)	the first true leaves(Cq)	the second true leaves(Cq)
1	22.31	21.29	22.21	22.48	21.39
1	21.48	21.34	21.92	22.12	21.26
1	21.9	21.33	22.08	22.31	21.33
2	21.51	21.71	21.66	21.79	21.06
2	21.32	21.13	21.64	21.53	20.88
2	21.12	20.58	21.6	21.26	20.69
3	21.24	21.25	21.1	21.14	20.63
3	21.22	20.9	21.23	20.9	20.39
3	21.2	20.56	21.32	20.65	20.15
