# Supplementary material for: Tobacco rattle virus-induced PHYTOENE DESATURASE (PDS) and Mg-chelatase H subunit (ChlH) gene silencing in Solanum pseudocapsicum L
Source: PeerJ. 2018 Mar 20;6:e4424. doi: 10.7717/peerj.4424 (PMC5865466; doi:10.7717/peerj.4424)
Supplement: Data S3 — Raw data to detect the SpChlH expression levels in VIGS experiment by RT-qPCR. [file peerj-06-4424-s004.xlsx]

## Sheet: Sheet1
	GAPDH(Cq)	Chlh(Cq)
CK-1	25.88	19.71
	25.94	21.04
	25.88	20.74
CK-2	25.98	20.64
	25.9	20.88
	25.77	20.67
CK-3	26.21	21.04
	26.01	21.07
	26.2	21.48
TRV2-1	25.52	20.33
	25.59	20.37
	25.57	20.28
TRV2-2	25.31	20.22
	25.27	20.2
	25.24	20.13
TRV2-3	25.72	20.72
	25.8	20.7
	25.73	20.86
TRV2-ChlH-1	25.57	22.89
	25.35	22.66
	25.49	22.82
TRV2-ChlH-2	25.09	22.07
	25.04	22.13
	25.11	22.62
TRV2-ChlH-3	25.46	22.15
	25.45	22.21
	25.47	22.36
