# Supplementary material for: Tobacco rattle virus-induced PHYTOENE DESATURASE (PDS) and Mg-chelatase H subunit (ChlH) gene silencing in Solanum pseudocapsicum L
Source: PeerJ. 2018 Mar 20;6:e4424. doi: 10.7717/peerj.4424 (PMC5865466; doi:10.7717/peerj.4424)
Supplement: Data S4 — Raw data to detect the SpPDS expression levels in VIGS experiment by RT-qPCR. [file peerj-06-4424-s005.xlsx]

## Sheet: Silencing
	Cq(GAPDH)	Cq(PDS)
CK-1-L	25.55	21.93
	25.5	21.93
	25.36	21.92
CK-2-L	25.39	21.81
	25.38	22.05
	25.46	21.95
CK-3-L	25.45	22.24
	25.55	22.17
	25.53	22.04
TRV-1	26.81	22.82
	26.55	22.6
	26.71	22.72
TRV-2	26.55	22.78
	26.58	22.98
	26.56	22.88
TRV-3	26.32	23.05
	26.49	23.13
	26.42	23
TRV-PDS-1	25.46	23.56
	25.33	23.59
	25.4	23.56
TRV-PDS-2	25.28	23.44
	25.22	23.4
	25.25	23.42
TRV-PDS-3	25.19	23.38
	25.35	23.56
	25.29	23.48
